# Supplementary material for: Differences in the Search Behavior of Cancer Detection Dogs Trained to Have Either a Sit or Stand-Stare Final Response
Source: Front Vet Sci. 2020 Mar 13;7:118. doi: 10.3389/fvets.2020.00118 (PMC7082225; doi:10.3389/fvets.2020.00118)
Supplement: Supplementary Table 1 — Data used for this study. [file Table_1.XLSX]

## Sheet: alert_duration
dog	date	alert	sample	alert_type	mean_d_trial
Bobbie	2018-05-10	stare_alert	cancer	TP	1.4
Bobbie	2018-05-17	stare_alert	cancer	TP	2
Bobbie	2018-06-25	stare_alert	cancer	TP	2.4
Bobbie	2018-08-13	stare_alert	cancer	TP	1.7
Bobbie	2018-07-31	stare_alert	cancer	TP	1.9
Bobbie	2018-08-14	stare_alert	cancer	TP	2.5
Bobbie	2018-06-28	stare_alert	cancer	TP	2.1
Bobbie	2018-06-11	stare_alert	cancer	TP	2.9
Bobbie	2018-05-23	stare_alert	cancer	TP	1.4
Bobbie	2018-06-15	stare_alert	cancer	TP	1.6
Osa	2018-07-31	stare_alert	cancer	TP	0.6
Osa	2018-08-03	stare_alert	cancer	TP	1.2
Osa	2018-08-08	stare_alert	cancer	TP	1.3
Osa	2018-08-09	stare_alert	cancer	TP	0.5
Osa	2018-08-10	stare_alert	cancer	TP	1
Osa	2018-06-13	stare_alert	cancer	TP	1.3
Osa	2018-06-20	stare_alert	cancer	TP	1.3
Osa	2018-11-26	stare_alert	cancer	TP	1.6
Osa	2018-06-15	stare_alert	cancer	TP	1.2
Osa	2018-11-16	stare_alert	cancer	TP	1.5
Ffoster	2018-07-31	sit_alert	cancer	TP	1.3
Ffoster	2018-08-08	sit_alert	cancer	TP	1
Ffoster	2018-08-10	sit_alert	cancer	TP	1.1
Ffoster	2018-08-03	sit_alert	cancer	TP	1.1
Ffoster	2018-07-19	sit_alert	cancer	TP	1
Ffoster	2018-07-09	sit_alert	cancer	TP	1
Ffoster	2018-04-18	sit_alert	cancer	TP	0.7
Ffoster	2018-07-13	sit_alert	cancer	TP	1.2
Ffoster	2018-06-18	sit_alert	cancer	TP	0.8
Ffoster	2018-06-14	sit_alert	cancer	TP	0.7
McBaine	2018-01-19	sit_alert	cancer	TP	1.2
McBaine	2018-03-08	sit_alert	cancer	TP	1.2
McBaine	2017-12-06	sit_alert	cancer	TP	0.9
McBaine	2018-01-03	sit_alert	cancer	TP	1.5
McBaine	2017-12-08	sit_alert	cancer	TP	0.9
McBaine	2017-11-29	sit_alert	cancer	TP	1.5
McBaine	2017-12-13	sit_alert	cancer	TP	1
McBaine	2018-01-12	sit_alert	cancer	TP	1
McBaine	2017-12-14	sit_alert	cancer	TP	0.9
McBaine	2017-12-20	sit_alert	cancer	TP	0.7
Bobbie	2018-05-10	stare_alert	distractor	FA	1.5
Osa	2018-06-20	stare_alert	distractor	FA	2.2
Osa	2018-06-15	stare_alert	distractor	FA	1.4
Ffoster	2018-08-08	sit_alert	distractor	FA	1.6
McBaine	2017-12-06	sit_alert	distractor	FA	2
McBaine	2018-01-03	sit_alert	distractor	FA	1.5
McBaine	2017-12-08	sit_alert	distractor	FA	1.3
McBaine	2017-11-29	sit_alert	distractor	FA	1.8
McBaine	2017-12-13	sit_alert	distractor	FA	1.2
McBaine	2017-12-14	sit_alert	distractor	FA	3.3
McBaine	2017-12-20	sit_alert	distractor	FA	2
Bobbie	2018-05-10	stare_alert	control	FA	2.4
Bobbie	2018-08-13	stare_alert	control	FA	2.6
Bobbie	2018-06-11	stare_alert	control	FA	2.8
Bobbie	2018-05-10	stare_alert	normal	FA	2.9
Bobbie	2018-05-17	stare_alert	normal	FA	2.7
Bobbie	2018-06-25	stare_alert	normal	FA	2
Bobbie	2018-08-13	stare_alert	normal	FA	1.9
Bobbie	2018-07-31	stare_alert	normal	FA	1.1
Bobbie	2018-08-14	stare_alert	normal	FA	2.6
Bobbie	2018-06-28	stare_alert	normal	FA	2
Bobbie	2018-06-11	stare_alert	normal	FA	1.6
Osa	2018-07-31	stare_alert	normal	FA	2
Osa	2018-11-26	stare_alert	normal	FA	1
Osa	2018-11-16	stare_alert	normal	FA	2.1
Ffoster	2018-07-31	sit_alert	normal	FA	1.9
Ffoster	2018-08-08	sit_alert	normal	FA	3.1
Ffoster	2018-08-10	sit_alert	normal	FA	1.7
Ffoster	2018-08-03	sit_alert	normal	FA	2.3
Ffoster	2018-07-19	sit_alert	normal	FA	2
Ffoster	2018-07-09	sit_alert	normal	FA	2.6
Ffoster	2018-07-13	sit_alert	normal	FA	2.3
Ffoster	2018-06-14	sit_alert	normal	FA	1.5
McBaine	2018-03-08	sit_alert	normal	FA	1.7
McBaine	2017-12-06	sit_alert	normal	FA	2.1
McBaine	2018-01-03	sit_alert	normal	FA	1.2
McBaine	2017-12-08	sit_alert	normal	FA	1.4
McBaine	2017-11-29	sit_alert	normal	FA	2.9
McBaine	2017-12-13	sit_alert	normal	FA	1.7
McBaine	2018-01-12	sit_alert	normal	FA	2
Bobbie	2018-05-10	stare_alert	benign	FA	1.3
Bobbie	2018-05-17	stare_alert	benign	FA	1.5
Bobbie	2018-08-13	stare_alert	benign	FA	2.4
Bobbie	2018-07-31	stare_alert	benign	FA	2.2
Bobbie	2018-08-14	stare_alert	benign	FA	1.9
Bobbie	2018-06-15	stare_alert	benign	FA	1.2
Osa	2018-07-31	stare_alert	benign	FA	1.2
Osa	2018-08-10	stare_alert	benign	FA	1.2
Osa	2018-06-13	stare_alert	benign	FA	1.4
Osa	2018-06-20	stare_alert	benign	FA	1.3
Osa	2018-11-26	stare_alert	benign	FA	1.4
Osa	2018-11-16	stare_alert	benign	FA	1.1
Ffoster	2018-07-31	sit_alert	benign	FA	1.9
Ffoster	2018-08-10	sit_alert	benign	FA	2.5
Ffoster	2018-08-03	sit_alert	benign	FA	2.3
Ffoster	2018-07-19	sit_alert	benign	FA	1.3
Ffoster	2018-07-09	sit_alert	benign	FA	1.7
Ffoster	2018-04-18	sit_alert	benign	FA	2.5
Ffoster	2018-07-13	sit_alert	benign	FA	2.2
Ffoster	2018-06-18	sit_alert	benign	FA	3.6
Ffoster	2018-06-14	sit_alert	benign	FA	2.1
McBaine	2018-03-08	sit_alert	benign	FA	1.9
McBaine	2017-12-08	sit_alert	benign	FA	1.3
McBaine	2018-01-12	sit_alert	benign	FA	2.5

## Sheet: portcontact_duration
dog	date	alert_style	sample	mean_d_trial
Bobbie	2018-05-10	stand	distractor	0.2
Bobbie	2018-05-17	stand	distractor	0.2
Bobbie	2018-06-25	stand	distractor	0.2
Bobbie	2018-08-13	stand	distractor	0.3
Bobbie	2018-07-31	stand	distractor	0.2
Bobbie	2018-08-14	stand	distractor	0.3
Bobbie	2018-06-28	stand	distractor	0.3
Bobbie	2018-06-11	stand	distractor	0.2
Bobbie	2018-05-23	stand	distractor	0.3
Bobbie	2018-06-15	stand	distractor	0.3
Osa	2018-07-31	stand	distractor	0.3
Osa	2018-08-03	stand	distractor	0.3
Osa	2018-08-08	stand	distractor	0.3
Osa	2018-08-09	stand	distractor	0.3
Osa	2018-08-10	stand	distractor	0.3
Osa	2018-06-13	stand	distractor	0.2
Osa	2018-06-20	stand	distractor	0.3
Osa	2018-11-26	stand	distractor	0.2
Osa	2018-06-15	stand	distractor	0.4
Osa	2018-11-16	stand	distractor	0.3
Ffoster	2018-07-31	sit	distractor	0.2
Ffoster	2018-08-08	sit	distractor	0.2
Ffoster	2018-08-10	sit	distractor	0.2
Ffoster	2018-08-03	sit	distractor	0.3
Ffoster	2018-07-19	sit	distractor	0.3
Ffoster	2018-07-09	sit	distractor	0.2
Ffoster	2018-04-18	sit	distractor	0.3
Ffoster	2018-07-13	sit	distractor	0.3
Ffoster	2018-06-18	sit	distractor	0.3
Ffoster	2018-06-14	sit	distractor	0.3
McBaine	2018-01-19	sit	distractor	0.2
McBaine	2018-03-08	sit	distractor	0.3
McBaine	2017-12-06	sit	distractor	0.3
McBaine	2018-01-03	sit	distractor	0.3
McBaine	2017-12-08	sit	distractor	0.2
McBaine	2017-11-29	sit	distractor	0.3
McBaine	2017-12-13	sit	distractor	0.2
McBaine	2018-01-12	sit	distractor	0.2
McBaine	2017-12-14	sit	distractor	0.2
McBaine	2017-12-20	sit	distractor	0.3
Bobbie	2018-05-10	stand	control	0.7
Bobbie	2018-05-17	stand	control	0.2
Bobbie	2018-06-25	stand	control	0.2
Bobbie	2018-08-13	stand	control	0.7
Bobbie	2018-07-31	stand	control	0.2
Bobbie	2018-08-14	stand	control	0.3
Bobbie	2018-06-28	stand	control	0.2
Bobbie	2018-06-11	stand	control	0.3
Bobbie	2018-05-23	stand	control	0.2
Bobbie	2018-06-15	stand	control	0.3
Osa	2018-08-03	stand	control	0.2
Osa	2018-08-08	stand	control	0.4
Osa	2018-08-09	stand	control	0.2
Osa	2018-08-10	stand	control	0.2
Osa	2018-07-31	stand	control	0.2
Osa	2018-06-13	stand	control	0.3
Osa	2018-06-20	stand	control	0.2
Osa	2018-11-26	stand	control	0.3
Osa	2018-06-15	stand	control	0.2
Osa	2018-11-16	stand	control	0.2
Ffoster	2018-07-31	sit	control	0.2
Ffoster	2018-08-08	sit	control	0.2
Ffoster	2018-08-10	sit	control	0.3
Ffoster	2018-08-03	sit	control	0.3
Ffoster	2018-07-19	sit	control	0.3
Ffoster	2018-07-09	sit	control	0.3
Ffoster	2018-04-18	sit	control	0.3
Ffoster	2018-07-13	sit	control	0.3
Ffoster	2018-06-18	sit	control	0.3
Ffoster	2018-06-14	sit	control	0.3
McBaine	2018-01-12	sit	control	0.3
McBaine	2017-12-14	sit	control	0.3
Bobbie	2018-05-10	stand	normal	0.8
Bobbie	2018-05-17	stand	normal	1.2
Bobbie	2018-06-25	stand	normal	0.5
Bobbie	2018-08-13	stand	normal	0.4
Bobbie	2018-07-31	stand	normal	0.6
Bobbie	2018-08-14	stand	normal	0.5
Bobbie	2018-06-28	stand	normal	1.2
Bobbie	2018-06-11	stand	normal	0.4
Bobbie	2018-05-23	stand	normal	0.2
Bobbie	2018-06-15	stand	normal	0.4
Osa	2018-07-31	stand	normal	0.6
Osa	2018-08-03	stand	normal	0.6
Osa	2018-08-08	stand	normal	0.2
Osa	2018-08-09	stand	normal	0.4
Osa	2018-08-10	stand	normal	0.4
Osa	2018-06-13	stand	normal	0.1
Osa	2018-06-20	stand	normal	0.3
Osa	2018-11-26	stand	normal	0.7
Osa	2018-06-15	stand	normal	0.3
Osa	2018-11-16	stand	normal	0.7
Ffoster	2018-07-31	sit	normal	0.3
Ffoster	2018-08-08	sit	normal	0.2
Ffoster	2018-08-10	sit	normal	0.3
Ffoster	2018-08-03	sit	normal	0.3
Ffoster	2018-07-19	sit	normal	0.3
Ffoster	2018-07-09	sit	normal	0.4
Ffoster	2018-04-18	sit	normal	0.2
Ffoster	2018-07-13	sit	normal	0.4
Ffoster	2018-06-18	sit	normal	0.3
Ffoster	2018-06-14	sit	normal	0.3
McBaine	2018-01-19	sit	normal	0.3
McBaine	2018-03-08	sit	normal	0.2
McBaine	2017-12-06	sit	normal	0.2
McBaine	2018-01-03	sit	normal	0.2
McBaine	2017-12-08	sit	normal	0.2
McBaine	2017-11-29	sit	normal	0.3
McBaine	2017-12-13	sit	normal	0.3
McBaine	2018-01-12	sit	normal	0.2
McBaine	2017-12-14	sit	normal	0.2
McBaine	2017-12-20	sit	normal	0.3
Bobbie	2018-05-10	stand	benign	0.8
Bobbie	2018-05-17	stand	benign	1
Bobbie	2018-06-25	stand	benign	0.5
Bobbie	2018-08-13	stand	benign	0.4
Bobbie	2018-07-31	stand	benign	0.9
Bobbie	2018-08-14	stand	benign	0.8
Bobbie	2018-06-28	stand	benign	0.2
Bobbie	2018-06-11	stand	benign	0.3
Bobbie	2018-05-23	stand	benign	0.3
Bobbie	2018-06-15	stand	benign	0.8
Osa	2018-07-31	stand	benign	0.5
Osa	2018-08-03	stand	benign	0.3
Osa	2018-08-08	stand	benign	0.2
Osa	2018-08-09	stand	benign	0.3
Osa	2018-08-10	stand	benign	0.6
Osa	2018-06-13	stand	benign	0.8
Osa	2018-06-20	stand	benign	1
Osa	2018-11-26	stand	benign	0.6
Osa	2018-06-15	stand	benign	0.4
Osa	2018-11-16	stand	benign	0.5
Ffoster	2018-07-31	sit	benign	0.3
Ffoster	2018-08-08	sit	benign	0.3
Ffoster	2018-08-10	sit	benign	0.1
Ffoster	2018-08-03	sit	benign	0.4
Ffoster	2018-07-19	sit	benign	0.4
Ffoster	2018-07-09	sit	benign	0.4
Ffoster	2018-04-18	sit	benign	0.4
Ffoster	2018-07-13	sit	benign	0.4
Ffoster	2018-06-18	sit	benign	0.4
Ffoster	2018-06-14	sit	benign	0.4
McBaine	2018-01-19	sit	benign	0.2
McBaine	2018-03-08	sit	benign	0.4
McBaine	2017-12-06	sit	benign	0.3
McBaine	2018-01-03	sit	benign	0.2
McBaine	2017-12-08	sit	benign	0.2
McBaine	2017-11-29	sit	benign	0.3
McBaine	2017-12-13	sit	benign	0.3
McBaine	2018-01-12	sit	benign	0.4
McBaine	2017-12-14	sit	benign	0.2
McBaine	2017-12-20	sit	benign	0.3
Bobbie	2018-05-10	stand	normal	1.8
Bobbie	2018-05-17	stand	normal	2.4
Bobbie	2018-06-25	stand	normal	2.1
Bobbie	2018-08-13	stand	normal	1.6
Bobbie	2018-07-31	stand	normal	1.5
Bobbie	2018-08-14	stand	normal	2.1
Bobbie	2018-06-28	stand	normal	2.3
Bobbie	2018-06-11	stand	normal	2.1
Bobbie	2018-05-23	stand	normal	1.9
Bobbie	2018-06-15	stand	normal	2.1
Osa	2018-07-31	stand	normal	0.6
Osa	2018-08-03	stand	normal	0.8
Osa	2018-08-08	stand	normal	1
Osa	2018-08-09	stand	normal	0.6
Osa	2018-08-10	stand	normal	0.5
Osa	2018-06-13	stand	normal	1
Osa	2018-06-20	stand	normal	1.5
Osa	2018-11-26	stand	normal	1.3
Osa	2018-06-15	stand	normal	1.3
Osa	2018-11-16	stand	normal	1.3
Ffoster	2018-07-31	sit	normal	0.3
Ffoster	2018-08-08	sit	normal	0.3
Ffoster	2018-08-10	sit	normal	0.3
Ffoster	2018-08-03	sit	normal	0.5
Ffoster	2018-07-19	sit	normal	0.4
Ffoster	2018-07-09	sit	normal	0.5
Ffoster	2018-04-18	sit	normal	0.4
Ffoster	2018-07-13	sit	normal	0.5
Ffoster	2018-06-18	sit	normal	0.6
Ffoster	2018-06-14	sit	normal	0.4
McBaine	2018-01-19	sit	normal	0.4
McBaine	2018-03-08	sit	normal	0.3
McBaine	2017-12-06	sit	normal	0.4
McBaine	2018-01-03	sit	normal	0.4
McBaine	2017-12-08	sit	normal	0.3
McBaine	2017-11-29	sit	normal	0.4
McBaine	2017-12-13	sit	normal	0.3
McBaine	2018-01-12	sit	normal	0.3
McBaine	2017-12-14	sit	normal	0.2
McBaine	2017-12-20	sit	normal	0.4

## Sheet: hesitate_frequency
dog	date	behavior	frequency
Bobbie	2018-05-10	stare_alert	7
Bobbie	2018-05-17	stare_alert	6
Bobbie	2018-06-25	stare_alert	3
Bobbie	2018-08-13	stare_alert	3
Bobbie	2018-07-31	stare_alert	5
Bobbie	2018-08-14	stare_alert	3
Bobbie	2018-06-28	stare_alert	3
Bobbie	2018-06-11	stare_alert	2
Bobbie	2018-06-15	stare_alert	2
Osa	2018-07-31	stare_alert	2
Osa	2018-08-10	stare_alert	2
Osa	2018-06-13	stare_alert	1
Osa	2018-06-20	stare_alert	4
Osa	2018-11-26	stare_alert	2
Osa	2018-06-15	stare_alert	1
Osa	2018-11-16	stare_alert	2
Ffoster	2018-07-31	sit_alert	4
Ffoster	2018-08-08	sit_alert	5
Ffoster	2018-08-10	sit_alert	6
Ffoster	2018-08-03	sit_alert	11
Ffoster	2018-07-19	sit_alert	2
Ffoster	2018-07-09	sit_alert	2
Ffoster	2018-04-08	sit_alert	2
Ffoster	2018-07-13	sit_alert	3
Ffoster	2018-06-18	sit_alert	2
Ffoster	2018-06-14	sit_alert	4
McBaine	2018-03-08	sit_alert	6
McBaine	2017-12-06	sit_alert	6
McBaine	2018-01-03	sit_alert	2
McBaine	2017-12-08	sit_alert	6
McBaine	11/29/2017 McBaine Alec	sit_alert	4
McBaine	2017-12-13	sit_alert	9
McBaine	2018-01-12	sit_alert	2
McBaine	2017-12-14	sit_alert	1
McBaine	2017-12-20	sit_alert	1
Bobbie	2018-05-10	hesitate	4
Bobbie	2018-05-17	hesitate	3
Bobbie	2018-06-25	hesitate	6
Bobbie	2018-08-13	hesitate	7
Bobbie	2018-07-31	hesitate	4
Bobbie	2018-08-14	hesitate	3
Bobbie	2018-06-28	hesitate	4
Bobbie	2018-06-11	hesitate	5
Bobbie	2018-05-23	hesitate	2
Bobbie	2018-06-15	hesitate	3
Ffoster	2018-07-31	hesitate	1
Ffoster	2018-08-03	hesitate	4
Ffoster	2018-07-09	hesitate	1
Ffoster	2018-04-18	hesitate	1
McBaine	2018-03-08	hesitate	2
McBaine	2017-12-08	hesitate	2
McBaine	2017-12-13	hesitate	1
McBaine	2018-01-12	hesitate	1
McBaine	2017-12-14	hesitate	1
Osa	2018-07-31	hesitate	2
Osa	2018-08-03	hesitate	1
Osa	2018-08-09	hesitate	3
Osa	2018-08-10	hesitate	5
Osa	2018-06-13	hesitate	2
Osa	2018-06-20	hesitate	1
Osa	2018-08-08	hesitate	1
Osa	2018-11-26	hesitate	5
Osa	2018-06-15	hesitate	1
Osa	2018-11-16	hesitate	6
